# Supplementary material for: Structural basis of the fanconi anemia-associated mutations within the FANCA and FANCG complex
Source: Nucleic Acids Res. 2020 Jan 31;48(6):3328–42. doi: 10.1093/nar/gkaa062 (PMC7102982; doi:10.1093/nar/gkaa062)
Supplement: gkaa062_Supplemental_Files [file gkaa062_supplemental_files.zip]

Archive with 2 entries (2 files):
- Rev_Supple_DATA_FANCA-.pdf
- Supplementary Tables S1-S3.docx
